# Supplementary material for: Current Developments in Corneal Topography and Tomography
Source: Diagnostics (Basel). 2021 Aug 13;11(8):1466. doi: 10.3390/diagnostics11081466 (PMC8392046; doi:10.3390/diagnostics11081466)
Supplement: Supplementary file 1 [file diagnostics-11-01466-s001.zip]

Archive with 1 entries (1 files):
- diagnostics-1326518-supplementary.pdf
